# Supplementary material for: The ubiquitous ‘cancer mutational signature’ 5 occurs specifically in cancers with deleted FHIT alleles
Source: Oncotarget. 2017 Nov 6;8(60):102199–211. doi: 10.18632/oncotarget.22321 (PMC5731946; doi:10.18632/oncotarget.22321)
Supplement: Supplementary file 3 [file oncotarget-08-102199-s003.xlsx]

## Sheet: input matrix m
Supplementary Table S4. m Input matrix 'm'
Mutation Type	Mutation Context	ko_diff	KO_kidney	KO_lung	ko_undiff	NS1_delay	NS4_EMT
C>A	ACA	0.0221268	0.0305632	0.0269646	0.0241409	0.0125243	0.0145049
C>A	ACC	0.00825627	0.00755495	0.00770416	0.00994036	0.00798964	0.00588606
C>A	ACG	0.00495376	0.00446429	0.0046225	0.00397614	0.00475059	0.0037839
C>A	ACT	0.00726552	0.00618132	0.00423729	0.0056802	0.00734183	0.00672693
C>A	CCA	0.00957728	0.00892857	0.00731895	0.00880432	0.00755776	0.00819844
C>A	CCC	0.00792602	0.0103022	0.00808937	0.00852031	0.00647808	0.00672693
C>A	CCG	0.00528402	0.00480769	0.00385208	0.00624822	0.00518247	0.00483498
C>A	CCT	0.00792602	0.00927198	0.00616333	0.00908833	0.00647808	0.00714736
C>A	GCA	0.00726552	0.00789835	0.00616333	0.00738427	0.00690995	0.00861888
C>A	GCC	0.00429326	0.00412088	0.00423729	0.00766828	0.00583027	0.00567585
C>A	GCG	0.00594452	0.00377747	0.00539291	0.0056802	0.00475059	0.0037839
C>A	GCT	0.00891678	0.00549451	0.00616333	0.00795229	0.00928525	0.00609628
C>A	TCA	0.00858653	0.00858516	0.00847458	0.00681625	0.00820557	0.00588606
C>A	TCC	0.00396301	0.00618132	0.00539291	0.00454416	0.00475059	0.00567585
C>A	TCG	0.001321	0.00274725	0.00308166	0.0028401	0.00302311	0.00315325
C>A	TCT	0.0112285	0.00789835	0.00847458	0.0116444	0.0077737	0.00945974
C>G	ACA	0.01321	0.0130495	0.0104006	0.0110764	0.0105809	0.0105108
C>G	ACC	0.00396301	0.00343407	0.00269646	0.00454416	0.00906932	0.0100904
C>G	ACG	0.00297226	0.00412088	0.00269646	0.00312411	0.00475059	0.0037839
C>G	ACT	0.00627477	0.00412088	0.0050077	0.00908833	0.00928525	0.0100904
C>G	CCA	0.00231176	0.00309066	0.00346687	0.00340812	0.00388685	0.0037839
C>G	CCC	0.00462351	0.00721154	0.00346687	0.00482817	0.00345498	0.0050452
C>G	CCG	0.00693527	0.00549451	0.00731895	0.00624822	0.00798964	0.00798823
C>G	CCT	0.00495376	0.00618132	0.0050077	0.00454416	0.00669402	0.00525541
C>G	GCA	0.00429326	0.00446429	0.00616333	0.00255609	0.00496653	0.00399411
C>G	GCC	0.00363276	0.00721154	0.00654854	0.00340812	0.0563593	0.0529746
C>G	GCG	0.00924703	0.00755495	0.00808937	0.00766828	0.00712589	0.00840866
C>G	GCT	0.00627477	0.00583791	0.00616333	0.00539619	0.0112287	0.00861888
C>G	TCA	0.00594452	0.00377747	0.00423729	0.00426015	0.00647808	0.00525541
C>G	TCC	0.00363276	0.00412088	0.00269646	0.00426015	0.00647808	0.00420433
C>G	TCG	0.00330251	0.00446429	0.00346687	0.0028401	0.00367091	0.00420433
C>G	TCT	0.00825627	0.00755495	0.00770416	0.00795229	0.0125243	0.0115619
C>T	ACA	0.0290621	0.021978	0.0250385	0.0298211	0.0254805	0.0245953
C>T	ACC	0.0221268	0.0161401	0.0138675	0.0164726	0.0166271	0.0176582
C>T	ACG	0.0204756	0.0168269	0.0165639	0.0190287	0.0172749	0.0163969
C>T	ACT	0.0188243	0.0182005	0.0177196	0.0184607	0.0138199	0.0168173
C>T	CCA	0.015852	0.0175137	0.0173344	0.0187447	0.0161952	0.0163969
C>T	CCC	0.0211361	0.020261	0.01849	0.0187447	0.016843	0.0166071
C>T	CCG	0.0221268	0.0254121	0.0223421	0.0252769	0.0213777	0.0220727
C>T	CCT	0.0224571	0.0209478	0.0254237	0.0235728	0.0207299	0.0180786
C>T	GCA	0.015852	0.0113324	0.0115562	0.0159046	0.0159793	0.0168173
C>T	GCC	0.0138705	0.0140797	0.0115562	0.0147685	0.0157633	0.0145049
C>T	GCG	0.0227873	0.0175137	0.0188752	0.0213008	0.020298	0.0216523
C>T	GCT	0.0211361	0.0161401	0.0138675	0.0198807	0.0151155	0.0147152
C>T	TCA	0.0224571	0.012706	0.0169492	0.0190287	0.016843	0.0195501
C>T	TCC	0.0227873	0.0144231	0.0150231	0.026981	0.0215936	0.0210217
C>T	TCG	0.0217966	0.0171703	0.0150231	0.0207327	0.0181386	0.0166071
C>T	TCT	0.0366579	0.051511	0.0412173	0.0360693	0.0187864	0.0206012
T>A	ATA	0.00792602	0.0130495	0.0100154	0.00766828	0.00496653	0.00420433
T>A	ATC	0.00594452	0.00480769	0.00269646	0.00653224	0.00690995	0.0050452
T>A	ATG	0.00594452	0.00652473	0.00654854	0.00511218	0.00518247	0.00588606
T>A	ATT	0.00693527	0.00686813	0.00577812	0.00710026	0.00712589	0.00609628
T>A	CTA	0.00363276	0.00274725	0.00154083	0.00340812	0.00367091	0.00294303
T>A	CTC	0.00792602	0.0103022	0.00577812	0.00880432	0.00647808	0.00756779
T>A	CTG	0.00924703	0.00755495	0.00616333	0.0082363	0.00583027	0.00777801
T>A	CTT	0.00825627	0.00377747	0.00346687	0.00624822	0.00690995	0.0063065
T>A	GTA	0.00759577	0.0051511	0.00423729	0.00710026	0.00604621	0.00609628
T>A	GTC	0.00429326	0.00446429	0.00385208	0.00426015	0.00302311	0.00336346
T>A	GTG	0.00594452	0.00652473	0.00539291	0.00624822	0.00518247	0.00735758
T>A	GTT	0.00594452	0.00549451	0.00192604	0.00511218	0.00626215	0.00441455
T>A	TTA	0.0102378	0.00686813	0.00693374	0.0102244	0.00712589	0.00714736
T>A	TTC	0.00495376	0.0051511	0.00346687	0.0056802	0.00647808	0.00462476
T>A	TTG	0.00363276	0.00377747	0.00231125	0.00255609	0.0023753	0.00231238
T>A	TTT	0.00726552	0.00789835	0.00577812	0.00738427	0.00496653	0.00525541
T>C	ATA	0.0151915	0.0140797	0.0173344	0.0144845	0.0144677	0.015556
T>C	ATC	0.0112285	0.0168269	0.0157935	0.0122124	0.00950119	0.012613
T>C	ATG	0.0267503	0.0192308	0.0234977	0.0249929	0.0228892	0.0248055
T>C	ATT	0.0168428	0.0130495	0.0115562	0.0161886	0.0157633	0.0128232
T>C	CTA	0.00957728	0.00995879	0.0119414	0.0122124	0.0118765	0.0115619
T>C	CTC	0.0155218	0.0216346	0.0181048	0.0147685	0.0159793	0.0172378
T>C	CTG	0.0188243	0.0223214	0.0265794	0.0207327	0.0244008	0.0237545
T>C	CTT	0.0194848	0.0178571	0.0154083	0.0164726	0.016843	0.0166071
T>C	GTA	0.00858653	0.0116758	0.0150231	0.00965635	0.00734183	0.00903931
T>C	GTC	0.0135403	0.0161401	0.0157935	0.0127805	0.0140358	0.0140845
T>C	GTG	0.011889	0.0144231	0.0161787	0.0127805	0.0146837	0.0142947
T>C	GTT	0.00990753	0.0157967	0.0165639	0.00908833	0.0127402	0.0134539
T>C	TTA	0.0112285	0.00961538	0.00924499	0.0127805	0.00885338	0.0105108
T>C	TTC	0.0161823	0.0195742	0.0192604	0.0176086	0.0161952	0.0163969
T>C	TTG	0.0115588	0.0147665	0.0181048	0.0116444	0.0116605	0.0132436
T>C	TTT	0.01321	0.018544	0.0169492	0.0144845	0.0116605	0.0100904
T>G	ATA	0.00792602	0.00549451	0.00924499	0.00710026	0.0077737	0.00588606
T>G	ATC	0.00396301	0.00412088	0.00693374	0.00482817	0.00475059	0.00462476
T>G	ATG	0.00561427	0.00412088	0.00731895	0.00596421	0.00583027	0.00651671
T>G	ATT	0.00561427	0.00583791	0.00693374	0.00482817	0.00626215	0.00693715
T>G	CTA	0.00330251	0.00171703	0.0050077	0.00170406	0.00194342	0.00210217
T>G	CTC	0.00429326	0.00446429	0.00808937	0.00369213	0.00604621	0.00546563
T>G	CTG	0.00495376	0.00652473	0.0123267	0.00511218	0.00626215	0.00693715
T>G	CTT	0.00693527	0.00377747	0.00693374	0.00454416	0.020298	0.0170275
T>G	GTA	0.00627477	0.00618132	0.00654854	0.00681625	0.00626215	0.00609628
T>G	GTC	0.00462351	0.00652473	0.0100154	0.00539619	0.0053984	0.00525541
T>G	GTG	0.0142008	0.0254121	0.0211864	0.0195967	0.013388	0.015556
T>G	GTT	0.00627477	0.00721154	0.0115562	0.00738427	0.00993306	0.0100904
T>G	TTA	0.00396301	0.00446429	0.00616333	0.00454416	0.00496653	0.00567585
T>G	TTC	0.00528402	0.00446429	0.0104006	0.00482817	0.00431872	0.00567585
T>G	TTG	0.00594452	0.00824176	0.0127119	0.00766828	0.00431872	0.00441455
T>G	TTT	0.0115588	0.0123626	0.0130971	0.0105084	0.0105809	0.0132436
